# Supplementary material for: RNA and Protein Determinants Mediate Differential Binding of miRNAs by a Viral Suppressor of RNA Silencing Thus Modulating Antiviral Immune Responses in Plants
Source: Int J Mol Sci. 2022 Apr 29;23(9):4977. doi: 10.3390/ijms23094977 (PMC9103804; doi:10.3390/ijms23094977)
Supplement: Supplementary file 1 [file ijms-23-04977-s001.zip]

Archive with 1 entries (1 files):
- ijms-1700465-supplementary.pdf
